# Supplementary material for: Checklist of Fishes from Madagascar Reef, Campeche Bank, México
Source: Biodivers Data J. 2014 May 8;(2):e1100. doi: 10.3897/BDJ.2.e1100 (PMC4040402; doi:10.3897/BDJ.2.e1100)
Supplement: Supplementary material 2 — Fish species richness of coral reefs of the Mexican Atlantic [file biodiversity_data_journal-2-e1100-s002.csv]

Region	Reefs	SpeciesXReefs	SpeciesXRegion
TRS	Bl	90
	Me	83
	Lo	248	282
	Ta	100
	En	105
	Tx	139
VRS	deEn	145	387
CB	Mada	54
	Ac	37	294
	An	37
	To	52
	Al	294
Mx Carib			393
TRS: Tuxpan Reef System, Bl: Blanquilla, Me: Medio, Lo: Lobos, Ta: Tanhuijo, En: Enmedio, Tx: Tuxpan;
VRS: Veracruz Reef System: dEn: De Enmedio;
CB: Campeche Bank: Mada: Madagascar, Ac: Arcas, Ar: Arenas, To: Triangulo Oeste, Al: Alacranes.
Mx Carib: Mexican Caribbean.
References: TRS: Gonzalez-Gandara et al. 2013. VRS: Del-Moral Flores et al. 2013;
Tunnell et al. 2007. CB: Tunnell et al. 2007; Martinez-Portilla 2006; and this work. Mexican Caribbean: Schmitter-Soto et al. 2000.
