# Supplementary material for: Checklist of Fishes from Madagascar Reef, Campeche Bank, México
Source: Biodivers Data J. 2014 May 8;(2):e1100. doi: 10.3897/BDJ.2.e1100 (PMC4040402; doi:10.3897/BDJ.2.e1100)
Supplement: Supplementary material 3 — Species richness estimation output [file biodiversity_data_journal-2-e1100-s003.txt]

EstimateS (Version 9.1.0), Copyright R. K. Colwell: http://purl.oclc.org/estimates
Diversity Output from Input File: Madagascar Reef Fishes (29 April, 2014)
Reference Sample = 15
Samples	Individuals (computed)	S(est)	S(est) 95% CI Lower Bound	S(est) 95% CI Upper Bound	S(est) SD	S Mean (runs)	Singletons Mean	Singletons SD (runs)	Doubletons Mean	Doubletons SD (runs)	Uniques Mean	Uniques SD (runs)	Duplicates Mean	Duplicates SD (runs)	ACE Mean	ACE SD (runs)	ICE Mean	ICE SD (runs)	Chao 1 Mean	Chao 1 95% CI Lower Bound	Chao 1 95% CI Upper Bound	Chao 1 SD (analytical)	Chao 2 Mean	Chao 2 95% CI Lower Bound	Chao 2 95% CI Upper Bound	Chao 2 SD (analytical)	Jack 1 Mean	Jack 1 SD (analytical)	Jack 2 Mean	Jack 2 SD (runs)	Bootstrap Mean	Bootstrap SD (runs)	MMRuns Mean	MMMeans (1 run)	Cole Rarefaction	Cole SD (analytical)	Alpha Mean	Alpha SD (analytical)	Shannon Mean	Shannon SD (runs)	Shannon Exponential Mean	Shannon Exponential SD (runs)	Simpson Inv Mean	Simpson Inv SD (runs)
1	5.07	5.13	3.82	6.44	0.67	9	9	0	0	0	9	0	0	0	41	0	9	0	41	18.17	120.72	22.68	9	14.24	14.24	0	9	0	0	0	9	0	0	0	4.92	2.08	0	0	0	0	0	0	0	0
2	10.13	10.09	7.69	12.49	1.23	15	9	0	6	0	9	0	6	0	26.25	0	33	0	19.9	16.07	37.45	4.46	17.57	15.5	28.25	2.59	19.5	0	19.5	0	17.25	0	45	303.96	9.56	2.74	0	0	0	0	0	0	0	0
3	15.2	14.26	10.96	17.55	1.68	17	10	0	4	0	10	0	4	0	27	0	34.06	0	25.67	19.04	53.73	7.36	23	18.36	43.43	5.27	23.67	0	26.33	0	20.11	0	32.25	131.31	13.96	3.12	0	0	0	0	0	0	0	0
4	20.27	18.47	14.34	22.6	2.11	17	9	0	5	0	9	0	5	0	25.07	0	28.94	0	22.79	18.28	43.28	5.22	21.5	17.96	38.12	4.18	23.75	0	26.58	0	20.17	0	26.4	130.13	18.15	3.35	0	0	0	0	0	0	0	0
5	25.33	22.46	17.58	27.35	2.49	18	10	0	5	0	10	0	5	0	29.52	0	33.24	0	25.26	19.71	48.79	6.17	24	19.38	44.02	5.2	26	0	29.75	0	21.69	0	24.69	135.45	22.13	3.48	0	0	0	0	0	0	0	0
6	30.4	26.27	20.68	31.86	2.85	19	11	0	5	0	11	0	5	0	32.74	0	36.08	0	27.88	21.21	54.62	7.17	26.64	20.88	50.11	6.26	28.17	0	32.83	0	23.15	0	24.21	141.07	25.95	3.53	0	0	0	0	0	0	0	0
7	35.47	29.9	23.65	36.15	3.19	26	16	0	6	0	16	0	6	0	50.98	0	55.87	0	42.74	31.07	81.25	11.22	40.69	30.41	74.93	9.94	39.71	0	47.57	0	32.07	0	28.8	146.13	29.59	3.51	0	0	0	0	0	0	0	0
8	40.53	33.38	26.5	40.25	3.51	30	19	0	7	0	19	0	7	0	61.12	0	66.23	0	50.93	36.89	93.62	12.89	48.7	36.11	87.26	11.61	46.63	0	56.38	0	37.3	0	33.9	150.51	33.09	3.44	0	0	0	0	0	0	0	0
9	45.6	36.7	29.24	44.17	3.81	36	24	0	8	0	24	0	8	0	79.9	0	86.02	0	66.11	46.94	118.89	16.65	63.26	45.85	111.42	15.16	57.33	0	70.56	0	45.23	0	41.13	154.29	36.44	3.32	0	0	0	0	0	0	0	0
10	50.67	39.89	31.86	47.92	4.1	41	27	0	10	0	27	0	10	0	87.26	0	93.08	0	72.39	53.07	122.64	16.26	69.72	51.99	116.03	14.96	65.3	0	79.79	0	51.57	0	49.2	157.54	39.67	3.14	0	0	0	0	0	0	0	0
11	55.73	42.95	34.37	51.53	4.38	44	30	0	10	0	30	0	10	0	100.42	0	106.6	0	82.94	59.52	141.67	19.32	79.95	58.28	134.5	17.92	71.27	0	88.45	0	55.71	0	56.33	160.34	42.76	2.9	0	0	0	0	0	0	0	0
12	60.8	45.88	36.78	54.99	4.64	46	32	0	10	0	32	0	10	0	109.75	0	115.94	0	90.42	64.07	155.16	21.5	87.33	62.77	147.87	20.08	75.33	0	94.42	0	58.48	0	62.02	162.76	45.74	2.59	0	0	0	0	0	0	0	0
13	65.87	48.7	39.08	58.32	4.91	48	33	0	11	0	33	0	11	0	110.55	0	116.12	0	91.37	65.95	152.78	20.55	88.62	64.77	146.39	19.31	78.46	0	97.85	0	61.01	0	66.72	164.84	48.6	2.17	0	0	0	0	0	0	0	0
14	70.93	51.4	41.28	61.53	5.17	51	36	0	11	0	36	0	11	0	124.78	0	130.69	0	102.78	73	172.85	23.73	99.75	71.67	165.97	22.4	84.43	0	106.58	0	65.13	0	71.39	166.65	51.35	1.57	0	0	0	0	0	0	0	0
15	76	54	43.37	64.63	5.42	54	39	0	11	0	39	0	11	0	139.93	0	146.19	0	114.94	80.49	194.2	27.12	111.63	79	186.84	25.71	90.4	0	115.35	0	69.25	0	76.04	168.22	54	0	0	0	0	0	0	0	0	0
16	81.07	56.5	45.37	67.63	5.68	0	0	0	0	0	0	0	0	0	0	0	0	0	0	0	0	0	0	0	0	0	0	0	0	0	0	0	0	0	0	0	0	0	0	0	0	0	0	0
17	86.13	58.9	47.27	70.54	5.94	0	0	0	0	0	0	0	0	0	0	0	0	0	0	0	0	0	0	0	0	0	0	0	0	0	0	0	0	0	0	0	0	0	0	0	0	0	0	0
18	91.2	61.21	49.06	73.36	6.2	0	0	0	0	0	0	0	0	0	0	0	0	0	0	0	0	0	0	0	0	0	0	0	0	0	0	0	0	0	0	0	0	0	0	0	0	0	0	0
19	96.27	63.43	50.76	76.1	6.46	0	0	0	0	0	0	0	0	0	0	0	0	0	0	0	0	0	0	0	0	0	0	0	0	0	0	0	0	0	0	0	0	0	0	0	0	0	0	0
20	101.33	65.57	52.37	78.76	6.73	0	0	0	0	0	0	0	0	0	0	0	0	0	0	0	0	0	0	0	0	0	0	0	0	0	0	0	0	0	0	0	0	0	0	0	0	0	0	0
21	106.4	67.62	53.88	81.35	7.01	0	0	0	0	0	0	0	0	0	0	0	0	0	0	0	0	0	0	0	0	0	0	0	0	0	0	0	0	0	0	0	0	0	0	0	0	0	0	0
22	111.47	69.59	55.31	83.87	7.29	0	0	0	0	0	0	0	0	0	0	0	0	0	0	0	0	0	0	0	0	0	0	0	0	0	0	0	0	0	0	0	0	0	0	0	0	0	0	0
23	116.53	71.48	56.64	86.33	7.57	0	0	0	0	0	0	0	0	0	0	0	0	0	0	0	0	0	0	0	0	0	0	0	0	0	0	0	0	0	0	0	0	0	0	0	0	0	0	0
24	121.6	73.31	57.89	88.72	7.86	0	0	0	0	0	0	0	0	0	0	0	0	0	0	0	0	0	0	0	0	0	0	0	0	0	0	0	0	0	0	0	0	0	0	0	0	0	0	0
25	126.67	75.06	59.06	91.05	8.16	0	0	0	0	0	0	0	0	0	0	0	0	0	0	0	0	0	0	0	0	0	0	0	0	0	0	0	0	0	0	0	0	0	0	0	0	0	0	0
26	131.73	76.74	60.16	93.33	8.46	0	0	0	0	0	0	0	0	0	0	0	0	0	0	0	0	0	0	0	0	0	0	0	0	0	0	0	0	0	0	0	0	0	0	0	0	0	0	0
27	136.8	78.36	61.17	95.55	8.77	0	0	0	0	0	0	0	0	0	0	0	0	0	0	0	0	0	0	0	0	0	0	0	0	0	0	0	0	0	0	0	0	0	0	0	0	0	0	0
28	141.87	79.92	62.12	97.71	9.08	0	0	0	0	0	0	0	0	0	0	0	0	0	0	0	0	0	0	0	0	0	0	0	0	0	0	0	0	0	0	0	0	0	0	0	0	0	0	0
29	146.93	81.41	63	99.83	9.4	0	0	0	0	0	0	0	0	0	0	0	0	0	0	0	0	0	0	0	0	0	0	0	0	0	0	0	0	0	0	0	0	0	0	0	0	0	0	0
30	152	82.85	63.81	101.89	9.71	0	0	0	0	0	0	0	0	0	0	0	0	0	0	0	0	0	0	0	0	0	0	0	0	0	0	0	0	0	0	0	0	0	0	0	0	0	0	0
31	157.07	84.23	64.56	103.9	10.04	0	0	0	0	0	0	0	0	0	0	0	0	0	0	0	0	0	0	0	0	0	0	0	0	0	0	0	0	0	0	0	0	0	0	0	0	0	0	0
32	162.13	85.56	65.25	105.87	10.36	0	0	0	0	0	0	0	0	0	0	0	0	0	0	0	0	0	0	0	0	0	0	0	0	0	0	0	0	0	0	0	0	0	0	0	0	0	0	0
33	167.2	86.84	65.88	107.79	10.69	0	0	0	0	0	0	0	0	0	0	0	0	0	0	0	0	0	0	0	0	0	0	0	0	0	0	0	0	0	0	0	0	0	0	0	0	0	0	0
34	172.27	88.06	66.47	109.66	11.02	0	0	0	0	0	0	0	0	0	0	0	0	0	0	0	0	0	0	0	0	0	0	0	0	0	0	0	0	0	0	0	0	0	0	0	0	0	0	0
35	177.33	89.24	67	111.49	11.35	0	0	0	0	0	0	0	0	0	0	0	0	0	0	0	0	0	0	0	0	0	0	0	0	0	0	0	0	0	0	0	0	0	0	0	0	0	0	0
36	182.4	90.38	67.49	113.27	11.68	0	0	0	0	0	0	0	0	0	0	0	0	0	0	0	0	0	0	0	0	0	0	0	0	0	0	0	0	0	0	0	0	0	0	0	0	0	0	0
37	187.47	91.47	67.93	115.01	12.01	0	0	0	0	0	0	0	0	0	0	0	0	0	0	0	0	0	0	0	0	0	0	0	0	0	0	0	0	0	0	0	0	0	0	0	0	0	0	0
38	192.53	92.52	68.33	116.7	12.34	0	0	0	0	0	0	0	0	0	0	0	0	0	0	0	0	0	0	0	0	0	0	0	0	0	0	0	0	0	0	0	0	0	0	0	0	0	0	0
39	197.6	93.52	68.69	118.36	12.67	0	0	0	0	0	0	0	0	0	0	0	0	0	0	0	0	0	0	0	0	0	0	0	0	0	0	0	0	0	0	0	0	0	0	0	0	0	0	0
40	202.67	94.49	69.01	119.97	13	0	0	0	0	0	0	0	0	0	0	0	0	0	0	0	0	0	0	0	0	0	0	0	0	0	0	0	0	0	0	0	0	0	0	0	0	0	0	0
41	207.73	95.42	69.3	121.54	13.33	0	0	0	0	0	0	0	0	0	0	0	0	0	0	0	0	0	0	0	0	0	0	0	0	0	0	0	0	0	0	0	0	0	0	0	0	0	0	0
42	212.8	96.32	69.56	123.08	13.65	0	0	0	0	0	0	0	0	0	0	0	0	0	0	0	0	0	0	0	0	0	0	0	0	0	0	0	0	0	0	0	0	0	0	0	0	0	0	0
43	217.87	97.18	69.79	124.57	13.98	0	0	0	0	0	0	0	0	0	0	0	0	0	0	0	0	0	0	0	0	0	0	0	0	0	0	0	0	0	0	0	0	0	0	0	0	0	0	0
44	222.93	98	69.98	126.03	14.3	0	0	0	0	0	0	0	0	0	0	0	0	0	0	0	0	0	0	0	0	0	0	0	0	0	0	0	0	0	0	0	0	0	0	0	0	0	0	0
45	228	98.8	70.15	127.45	14.62	0	0	0	0	0	0	0	0	0	0	0	0	0	0	0	0	0	0	0	0	0	0	0	0	0	0	0	0	0	0	0	0	0	0	0	0	0	0	0
46	233.07	99.56	70.3	128.83	14.93	0	0	0	0	0	0	0	0	0	0	0	0	0	0	0	0	0	0	0	0	0	0	0	0	0	0	0	0	0	0	0	0	0	0	0	0	0	0	0
47	238.13	100.3	70.42	130.17	15.24	0	0	0	0	0	0	0	0	0	0	0	0	0	0	0	0	0	0	0	0	0	0	0	0	0	0	0	0	0	0	0	0	0	0	0	0	0	0	0
48	243.2	101	70.52	131.48	15.55	0	0	0	0	0	0	0	0	0	0	0	0	0	0	0	0	0	0	0	0	0	0	0	0	0	0	0	0	0	0	0	0	0	0	0	0	0	0	0
49	248.27	101.68	70.6	132.76	15.86	0	0	0	0	0	0	0	0	0	0	0	0	0	0	0	0	0	0	0	0	0	0	0	0	0	0	0	0	0	0	0	0	0	0	0	0	0	0	0
50	253.33	102.34	70.67	134	16.16	0	0	0	0	0	0	0	0	0	0	0	0	0	0	0	0	0	0	0	0	0	0	0	0	0	0	0	0	0	0	0	0	0	0	0	0	0	0	0
51	258.4	102.96	70.71	135.21	16.45	0	0	0	0	0	0	0	0	0	0	0	0	0	0	0	0	0	0	0	0	0	0	0	0	0	0	0	0	0	0	0	0	0	0	0	0	0	0	0
52	263.47	103.57	70.74	136.39	16.75	0	0	0	0	0	0	0	0	0	0	0	0	0	0	0	0	0	0	0	0	0	0	0	0	0	0	0	0	0	0	0	0	0	0	0	0	0	0	0
53	268.53	104.15	70.75	137.54	17.04	0	0	0	0	0	0	0	0	0	0	0	0	0	0	0	0	0	0	0	0	0	0	0	0	0	0	0	0	0	0	0	0	0	0	0	0	0	0	0
54	273.6	104.7	70.75	138.65	17.32	0	0	0	0	0	0	0	0	0	0	0	0	0	0	0	0	0	0	0	0	0	0	0	0	0	0	0	0	0	0	0	0	0	0	0	0	0	0	0
55	278.67	105.24	70.74	139.73	17.6	0	0	0	0	0	0	0	0	0	0	0	0	0	0	0	0	0	0	0	0	0	0	0	0	0	0	0	0	0	0	0	0	0	0	0	0	0	0	0
56	283.73	105.75	70.72	140.79	17.88	0	0	0	0	0	0	0	0	0	0	0	0	0	0	0	0	0	0	0	0	0	0	0	0	0	0	0	0	0	0	0	0	0	0	0	0	0	0	0
57	288.8	106.25	70.68	141.81	18.15	0	0	0	0	0	0	0	0	0	0	0	0	0	0	0	0	0	0	0	0	0	0	0	0	0	0	0	0	0	0	0	0	0	0	0	0	0	0	0
58	293.87	106.72	70.63	142.81	18.41	0	0	0	0	0	0	0	0	0	0	0	0	0	0	0	0	0	0	0	0	0	0	0	0	0	0	0	0	0	0	0	0	0	0	0	0	0	0	0
59	298.93	107.18	70.58	143.78	18.67	0	0	0	0	0	0	0	0	0	0	0	0	0	0	0	0	0	0	0	0	0	0	0	0	0	0	0	0	0	0	0	0	0	0	0	0	0	0	0
60	304	107.62	70.52	144.72	18.93	0	0	0	0	0	0	0	0	0	0	0	0	0	0	0	0	0	0	0	0	0	0	0	0	0	0	0	0	0	0	0	0	0	0	0	0	0	0	0
61	309.07	108.04	70.45	145.64	19.18	0	0	0	0	0	0	0	0	0	0	0	0	0	0	0	0	0	0	0	0	0	0	0	0	0	0	0	0	0	0	0	0	0	0	0	0	0	0	0
62	314.13	108.45	70.37	146.53	19.43	0	0	0	0	0	0	0	0	0	0	0	0	0	0	0	0	0	0	0	0	0	0	0	0	0	0	0	0	0	0	0	0	0	0	0	0	0	0	0
63	319.2	108.84	70.28	147.39	19.67	0	0	0	0	0	0	0	0	0	0	0	0	0	0	0	0	0	0	0	0	0	0	0	0	0	0	0	0	0	0	0	0	0	0	0	0	0	0	0
64	324.27	109.21	70.2	148.23	19.91	0	0	0	0	0	0	0	0	0	0	0	0	0	0	0	0	0	0	0	0	0	0	0	0	0	0	0	0	0	0	0	0	0	0	0	0	0	0	0
65	329.33	109.57	70.1	149.05	20.14	0	0	0	0	0	0	0	0	0	0	0	0	0	0	0	0	0	0	0	0	0	0	0	0	0	0	0	0	0	0	0	0	0	0	0	0	0	0	0
