# Supplementary material for: Checklist of Fishes from Madagascar Reef, Campeche Bank, México
Source: Biodivers Data J. 2014 May 8;(2):e1100. doi: 10.3897/BDJ.2.e1100 (PMC4040402; doi:10.3897/BDJ.2.e1100)
Supplement: XML Treatment for Mycteroperca bonaci [file BDJ.2.e1100-treatment10.xml]

<!DOCTYPE tp:taxon-treatment
  PUBLIC "-//TaxonX//DTD Taxonomic Treatment Publishing DTD v0 20100105//EN" "tax-treatment-NSO.dtd">
<tp:taxon-treatment xmlns:tp="http://www.plazi.org/taxpub"><tp:treatment-meta><mixed-citation publication-type="journal"><person-group><name><surname>Zarco Perello</surname><given-names>Salvador</given-names></name><name><surname>Moreno Mendoza</surname><given-names>Rigoberto</given-names></name><name><surname>Simões</surname><given-names>Nuno</given-names></name></person-group><article-title>Checklist of Fishes from Madagascar Reef, Campeche Bank, México</article-title><source>Biodivers Data J</source><day>08</day><month>5</month><year>2014</year><volume>2014</volume><issue>2</issue><pub-id pub-id-type="doi">10.3897/BDJ.2.e1100</pub-id></mixed-citation></tp:treatment-meta><tp:nomenclature><tp:taxon-name><tp:taxon-name-part taxon-name-part-type="genus">Mycteroperca</tp:taxon-name-part> <tp:taxon-name-part taxon-name-part-type="species">bonaci</tp:taxon-name-part></tp:taxon-name><tp:taxon-authority>(Poey, 1860)</tp:taxon-authority></tp:nomenclature><tp:treatment-sec sec-type="materials"><title>Materials</title><list list-type="alpha-lower" list-content="occurrences"><list-item><p><bold>Type status:</bold> <named-content xmlns:xlink="http://www.w3.org/1999/xlink" content-type="dwc:typeStatus" xlink:type="simple">Other material</named-content>. <bold>Occurrence:</bold> recordedBy: <named-content xmlns:xlink="http://www.w3.org/1999/xlink" content-type="dwc:recordedBy" xlink:type="simple">Gabriela Martinez Portilla</named-content>; individualCount: <named-content xmlns:xlink="http://www.w3.org/1999/xlink" content-type="dwc:individualCount" xlink:type="simple">1</named-content>; <bold>Location:</bold> continent: <named-content xmlns:xlink="http://www.w3.org/1999/xlink" content-type="dwc:continent" xlink:type="simple">America</named-content>; country: <named-content xmlns:xlink="http://www.w3.org/1999/xlink" content-type="dwc:country" xlink:type="simple">Mexico</named-content>; stateProvince: <named-content xmlns:xlink="http://www.w3.org/1999/xlink" content-type="dwc:stateProvince" xlink:type="simple">Yucatan</named-content>; locality: <named-content xmlns:xlink="http://www.w3.org/1999/xlink" content-type="dwc:locality" xlink:type="simple">Madagascar Reef</named-content>; verbatimLatitude: <named-content xmlns:xlink="http://www.w3.org/1999/xlink" content-type="dwc:verbatimLatitude" xlink:type="simple">781272.611854</named-content>; verbatimLongitude: <named-content xmlns:xlink="http://www.w3.org/1999/xlink" content-type="dwc:verbatimLongitude" xlink:type="simple">2373443.69326</named-content>; verbatimCoordinateSystem: <named-content xmlns:xlink="http://www.w3.org/1999/xlink" content-type="dwc:verbatimCoordinateSystem" xlink:type="simple">UTM 15N</named-content>; verbatimSRS: <named-content xmlns:xlink="http://www.w3.org/1999/xlink" content-type="dwc:verbatimSRS" xlink:type="simple">WGS84</named-content>; decimalLatitude: <named-content xmlns:xlink="http://www.w3.org/1999/xlink" content-type="dwc:decimalLatitude" xlink:type="simple">21.441469</named-content>; decimalLongitude: <named-content xmlns:xlink="http://www.w3.org/1999/xlink" content-type="dwc:decimalLongitude" xlink:type="simple">-90.286290</named-content>; <bold>Event:</bold> samplingProtocol: <named-content xmlns:xlink="http://www.w3.org/1999/xlink" content-type="dwc:samplingProtocol" xlink:type="simple">Visual census</named-content>; eventDate: <named-content xmlns:xlink="http://www.w3.org/1999/xlink" content-type="dwc:eventDate" xlink:type="simple">13/5/2005</named-content></p></list-item></list></tp:treatment-sec><tp:treatment-sec sec-type="Distribution"><title>Distribution</title><p>Western Atlantic. Florida Keys and Gulf of Mexico to Brazil. Including Bermuda, Bahamas and throughout the Caribbean Islands.</p></tp:treatment-sec><tp:treatment-sec sec-type="Notes"><title>Notes</title><p>Occurrence reported by <xref ref-type="bibr" rid="B597461">Martínez de la Portilla (2008)</xref>.</p></tp:treatment-sec><ref-list><ref id="B597461"><element-citation xmlns:xlink="http://www.w3.org/1999/xlink" publication-type="book" xlink:type="simple"><person-group person-group-type="author"><name name-style="western"><surname>Martínez de la Portilla</surname><given-names>G.</given-names></name></person-group><year>2008</year><source>Caracterización de La ictiofauna asociada a los paisajes marinos del Puerto de Sisal, Yucatán</source><trans-title>Characterization of the ichthyofauna associated to the marine landscapes of the Port of Sisal, Yucatan</trans-title><publisher-name>Master Thesis Dissertation, CINVESTAV, IPN</publisher-name><publisher-loc>Merida</publisher-loc><size units="page">76</size><uri xlink:type="simple">http://sb3.csb.cinvestav.mx/uhtbin/cgisirsi/?ps=8NCGNqtPH1/CENTRAL/57580006/111/ENGLISH</uri></element-citation></ref></ref-list></tp:taxon-treatment>
